# Supplementary material for: Anti-Inflammatory Activity of Two Labdane Enantiomers from Gymnosperma glutinosum: An In Vivo, In Vitro, and In Silico Study
Source: Pharmaceuticals (Basel). 2025 Apr 1;18(4):516. doi: 10.3390/ph18040516 (PMC12030748; doi:10.3390/ph18040516)
Supplement: Supplementary file 1 [file pharmaceuticals-18-00516-s001.zip]

Archive with 1 entries (1 files):
- pharmaceuticals-3527372-supplementary.pdf
